# Supplementary material for: Role of Bacillus spp. Plant Growth Promoting Properties in Mitigating Biotic and Abiotic Stresses in Lowland Rice (Oryza sativa L.)
Source: Microorganisms. 2023 Sep 15;11(9):2327. doi: 10.3390/microorganisms11092327 (PMC10536376; doi:10.3390/microorganisms11092327)
Supplement: Supplementary file 1 [file microorganisms-11-02327-s001.zip]

Archive with 1 entries (1 files):
- microorganisms-2561138-supplementary.pdf
